# Supplementary material for: Differences in Consumption Behaviour of Dietary Supplements in Competitive Athletes Depends on Sports Discipline
Source: Nutrients. 2024 Jan 27;16(3):374. doi: 10.3390/nu16030374 (PMC10857381; doi:10.3390/nu16030374)
Supplement: Supplementary file 1 [file nutrients-16-00374-s001.zip]

Archive with 1 entries (1 files):
- nutrients-2767227-supplementary.pdf
